# Supplementary material for: Network-Based Relating Pharmacological and Genomic Spaces for Drug Target Identification
Source: PLoS One. 2010 Jul 26;5(7):e11764. doi: 10.1371/journal.pone.0011764 (PMC2909904; doi:10.1371/journal.pone.0011764)
Supplement: Table S1 — 501 unexpected drug-drug relations with corresponding ATC codes, activity resemblance and significance level. (0.49 MB XLS) [file pone.0011764.s002.xls]

## Sheet: Table S1
Drug	ATC code	Drug	ATC code	Activity Resemblance	Significance level
Exemestane	L02BG06	Testosterone	G03BA02;G03BA03;G03EK01	0.945377	0.0100579
Exemestane	L02BG06	Testosterone propionate	G03BA03	0.942346	0.0110991
Exemestane	L02BG06	Norethindrone	G03AC01	0.940169	0.011935
Exemestane	L02BG06	Levonorgestrel	G02BA03;G03AC03	0.937615	0.012866
Exemestane	L02BG06	Norgestrel	G02BA03;G03AC03	0.937615	0.012866
Allylestrenol	G03DC01	Exemestane	L02BG06	0.935858	0.0135461
Desogestrel	G03AC09	Exemestane	L02BG06	0.932596	0.0146442
Nandrolone	A14AB01;S01XA11	Testosterone	G03BA02;G03BA03;G03EK01	0.93193	0.014895
Nandrolone	A14AB01;S01XA11	Testosterone propionate	G03BA03	0.923535	0.0178474
Nandrolone	A14AB01;S01XA11	Norethindrone	G03AC01	0.922253	0.0181932
Exemestane	L02BG06	Mifepristone	G03XB01	0.922053	0.018273
Nandrolone	A14AB01;S01XA11	Progesterone	G03AC06;G03DA02;G03DA03;G03DA04;L02AB02	0.920165	0.0189038
Medroxyprogesterone	G03AC06;G03DA02;L02AB02	Nandrolone	A14AB01;S01XA11	0.918874	0.0194129
Allylestrenol	G03DC01	Nandrolone	A14AB01;S01XA11	0.918234	0.0196523
Megestrol	G03AC05;G03DB02;G03DB04;L02AB01	Nandrolone	A14AB01;S01XA11	0.917301	0.0200019
Levonorgestrel	G02BA03;G03AC03	Nandrolone	A14AB01;S01XA11	0.917087	0.0201235
Nandrolone	A14AB01;S01XA11	Norgestrel	G02BA03;G03AC03	0.917087	0.0201235
Medrysone	S01BA08	Testosterone propionate	G03BA03	0.911566	0.0221754
Desogestrel	G03AC09	Nandrolone	A14AB01;S01XA11	0.910147	0.0226579
Fludrocortisone	H02AA02	Medrysone	S01BA08	0.909119	0.0230379
Estramustine	L01XX11	Ethinyl estradiol	G03CA01	0.908436	0.0232849
Medrysone	S01BA08	Testosterone	G03BA02;G03BA03;G03EK01	0.908289	0.0233419
Estramustine	L01XX11	Estrone	G03CA07;G03CC04	0.908173	0.0233761
Estrone	G03CA07;G03CC04	Exemestane	L02BG06	0.906217	0.0241436
Ethinyl estradiol	G03CA01	Exemestane	L02BG06	0.905236	0.024516
Medrysone	S01BA08	Mometasone	D07AC13;D07XC03;R01AD09;R03BA07	0.904704	0.024725
Exemestane	L02BG06	Nandrolone	A14AB01;S01XA11	0.904343	0.0248542
Medrysone	S01BA08	Mifepristone	G03XB01	0.903648	0.025124
Acetophenazine	N05AB07	Thiethylperazine	R06AD03	0.900819	0.0261993
Medrysone	S01BA08	Norethindrone	G03AC01	0.899816	0.0266211
Quetiapine	N05AH04	Thiethylperazine	R06AD03	0.898902	0.02702
Emedastine	S01GX06	Mequitazine	R06AD07	0.898128	0.0273088
Medroxyprogesterone	G03AC06;G03DA02;L02AB02	Medrysone	S01BA08	0.897486	0.0275634
Maprotiline	N06AA21	Methdilazine	R06AD04	0.89727	0.0276546
Mesoridazine	N05AC03	Thiethylperazine	R06AD03	0.897082	0.027723
Levonorgestrel	G02BA03;G03AC03	Medrysone	S01BA08	0.895883	0.0281448
Medrysone	S01BA08	Norgestrel	G02BA03;G03AC03	0.895883	0.0281448
Medrysone	S01BA08	Megestrol	G03AC05;G03DB02;G03DB04;L02AB01	0.895556	0.028312
Medrysone	S01BA08	Progesterone	G03AC06;G03DA02;G03DA03;G03DA04;L02AB02	0.895039	0.0284564
Allylestrenol	G03DC01	Medrysone	S01BA08	0.894834	0.0285741
Methdilazine	R06AD04	Nefazodone	N06AX06	0.893961	0.0289351
Azatadine	R06AX09	Emedastine	S01GX06	0.893656	0.0290453
Olanzapine	N05AH03	Thiethylperazine	R06AD03	0.893219	0.0291897
Nefazodone	N06AX06	Thiethylperazine	R06AD03	0.89286	0.0293265
Thiethylperazine	R06AD03	Trifluoperazine	N05AB06	0.890991	0.0300712
Hydroxyzine	N05BB01	Thiethylperazine	R06AD03	0.890933	0.0300978
Prochlorperazine	N05AB04	Thiethylperazine	R06AD03	0.890443	0.0302726
Desogestrel	G03AC09	Medrysone	S01BA08	0.889574	0.0305614
Fludrocortisone	H02AA02	Testosterone	G03BA02;G03BA03;G03EK01	0.8892	0.0307438
Perphenazine	N05AB03	Thiethylperazine	R06AD03	0.889187	0.0307552
Estramustine	L01XX11	Mifepristone	G03XB01	0.889183	0.030759
Benztropine	N04AC01	Cyclizine	R06AE03;R06AE04	0.889061	0.030797
Maprotiline	N06AA21	Thiethylperazine	R06AD03	0.888816	0.0308958
Fludrocortisone	H02AA02	Testosterone propionate	G03BA03	0.88851	0.0310364
Methdilazine	R06AD04	Pergolide	N04BC02	0.888474	0.0310516
Methotrimeprazine	N05AA02	Thiethylperazine	R06AD03	0.888186	0.0311656
Methdilazine	R06AD04	Trazodone	N06AX05	0.888163	0.0311808
Methdilazine	R06AD04	Mirtazapine	N06AX11	0.888118	0.031196
Raloxifene	G03XC01	Tamoxifen	L02BA01	0.886988	0.0316063
Pergolide	N04BC02	Thiethylperazine	R06AD03	0.886917	0.0316557
Dipivefrin	S01EA02	Pirbuterol	R03AC08;R03CC07	0.886472	0.0318533
Medrysone	S01BA08	Prednisone	A07EA03;H02AB07;H02AB15	0.886005	0.0320357
Thiethylperazine	R06AD03	Trazodone	N06AX05	0.885687	0.0321801
Methdilazine	R06AD04	Sertraline	N06AB06	0.885207	0.0324423
Raloxifene	G03XC01	Toremifene	L02BA02	0.885026	0.0325107
Dipivefrin	S01EA02	Terbutaline	R03AC03;R03CC03	0.884187	0.0328755
Mifepristone	G03XB01	Nandrolone	A14AB01;S01XA11	0.88362	0.0330731
Imipramine	N06AA02;N06AA03;N06AA06	Methdilazine	R06AD04	0.883351	0.033187
Emedastine	S01GX06	Methdilazine	R06AD04	0.883222	0.033225
Desipramine	N06AA01	Methdilazine	R06AD04	0.88298	0.03332
Benztropine	N04AC01	Methdilazine	R06AD04	0.882928	0.0333504
Mequitazine	R06AD07	Pergolide	N04BC02	0.882747	0.0334606
Brompheniramine	R06AB01;R06AB06	Propoxyphene	N02AC04;N02AC54;N02AC74	0.882686	0.0334948
Chlorpheniramine	R06AB02;R06AB04	Propoxyphene	N02AC04;N02AC54;N02AC74	0.882678	0.0334986
Ambenonium	N07AA30	Brompheniramine	R06AB01;R06AB06	0.882676	0.0335024
Ambenonium	N07AA30	Chlorpheniramine	R06AB02;R06AB04	0.882666	0.0335062
Emedastine	S01GX06	Thiethylperazine	R06AD03	0.882525	0.033567
Methdilazine	R06AD04	Protriptyline	N06AA11	0.881954	0.0337988
Methdilazine	R06AD04	Sufentanil	N01AH03	0.881514	0.0339432
Methdilazine	R06AD04	Naratriptan	N02CC02	0.881405	0.0340192
Exemestane	L02BG06	Medrysone	S01BA08	0.88083	0.0342168
Aminoglutethimide	L02BG01	Estrone	G03CA07;G03CC04	0.880724	0.03427
Ambenonium	N07AA30	Carbinoxamine	R06AA08	0.880428	0.0344182
Carbinoxamine	R06AA08	Propoxyphene	N02AC04;N02AC54;N02AC74	0.880083	0.0345968
Cyclizine	R06AE03;R06AE04	Maprotiline	N06AA21	0.879831	0.0347107
Fludrocortisone	H02AA02	Norethindrone	G03AC01	0.879721	0.0347791
Fludrocortisone	H02AA02	Mometasone	D07AC13;D07XC03;R01AD09;R03BA07	0.879714	0.0347867
Loxapine	N05AH01	Thiethylperazine	R06AD03	0.879696	0.0347943
Fludrocortisone	H02AA02	Mifepristone	G03XB01	0.879563	0.0348399
Naratriptan	N02CC02	Thiethylperazine	R06AD03	0.879311	0.0349539
Clomipramine	N06AA04	Methdilazine	R06AD04	0.879158	0.0350109
Methdilazine	R06AD04	Propoxyphene	N02AC04;N02AC54;N02AC74	0.878794	0.0351401
Mometasone	D07AC13;D07XC03;R01AD09;R03BA07	Paramethasone	H02AB05	0.878691	0.0351781
Hydrocortisone	A01AC03;A07EA02;C05AA01;D07AA02;D07AB02;D07AB11;D07AC16;D07XA01;H02AB09;S01BA02;S01CB03;S02BA01	Testosterone	G03BA02;G03BA03;G03EK01	0.878619	0.0351933
Oxandrolone	A14AA08	Testosterone	G03BA02;G03BA03;G03EK01	0.878553	0.0352313
Cyclopentolate	S01FA04	Ipratropium	R01AX03;R03BB01	0.878549	0.0352351
Medrysone	S01BA08	Paramethasone	H02AB05	0.878424	0.0353035
Cyclizine	R06AE03;R06AE04	Sufentanil	N01AH03	0.878363	0.0353263
Cyclizine	R06AE03;R06AE04	Nefazodone	N06AX06	0.878264	0.0353567
Carteolol	C07AA15;S01ED05	Terbutaline	R03AC03;R03CC03	0.878247	0.0353643
Clozapine	N05AH02	Thiethylperazine	R06AD03	0.877965	0.0354669
Methdilazine	R06AD04	Methysergide	N02CA04	0.877824	0.0355277
Cyclizine	R06AE03;R06AE04	Mirtazapine	N06AX11	0.877805	0.0355505
Clomipramine	N06AA04	Thiethylperazine	R06AD03	0.877594	0.0356151
Prednisone	A07EA03;H02AB07;H02AB15	Testosterone	G03BA02;G03BA03;G03EK01	0.877282	0.0357481
Imipramine	N06AA02;N06AA03;N06AA06	Thiethylperazine	R06AD03	0.877049	0.0358203
Promazine	N05AA01;N05AA02;N05AA03;N05AA04;N05AA05	Thiethylperazine	R06AD03	0.876914	0.0358583
Fludrocortisone	H02AA02	Levonorgestrel	G02BA03;G03AC03	0.876769	0.0358963
Fludrocortisone	H02AA02	Norgestrel	G02BA03;G03AC03	0.876769	0.0358963
Thiethylperazine	R06AD03	Ziprasidone	N05AE04	0.876713	0.0359533
Carteolol	C07AA15;S01ED05	Pirbuterol	R03AC08;R03CC07	0.876697	0.0359609
Estramustine	L01XX11	Raloxifene	G03XC01	0.876399	0.0361053
Sufentanil	N01AH03	Thiethylperazine	R06AD03	0.876104	0.0362078
Mequitazine	R06AD07	Mirtazapine	N06AX11	0.876074	0.0362192
Cyclizine	R06AE03;R06AE04	Propoxyphene	N02AC04;N02AC54;N02AC74	0.876012	0.0362458
Doxepin	N06AA12	Methdilazine	R06AD04	0.875896	0.0363104
Allylestrenol	G03DC01	Fludrocortisone	H02AA02	0.875874	0.0363256
Estrone	G03CA07;G03CC04	Leuprolide	L02AE02	0.87537	0.0365118
Ambenonium	N07AA30	Methdilazine	R06AD04	0.875293	0.0365346
Carteolol	C07AA15;S01ED05	Orciprenaline	R03AB03;R03CB03	0.875204	0.0365612
Ethinyl estradiol	G03CA01	Leuprolide	L02AE02	0.87519	0.0365688
Fludrocortisone	H02AA02	Medroxyprogesterone	G03AC06;G03DA02;L02AB02	0.875068	0.0366144
Methdilazine	R06AD04	Olanzapine	N05AH03	0.874663	0.0367208
Cyclizine	R06AE03;R06AE04	Pergolide	N04BC02	0.874597	0.0367474
Aminoglutethimide	L02BG01	Ethinyl estradiol	G03CA01	0.874427	0.0367968
Propiomazine	N05CM06	Thiethylperazine	R06AD03	0.87396	0.0370058
Mesoridazine	N05AC03	Methdilazine	R06AD04	0.873907	0.037021
Mequitazine	R06AD07	Nefazodone	N06AX06	0.873782	0.037059
Estradiol	G03CA01;G03CA03;L02AA02;L02AA03	Nandrolone	A14AB01;S01XA11	0.873694	0.0370932
Leuprolide	L02AE02	Mifepristone	G03XB01	0.873683	0.0371046
Prednisone	A07EA03;H02AB07;H02AB15	Testosterone propionate	G03BA03	0.873663	0.037116
Fludrocortisone	H02AA02	Megestrol	G03AC05;G03DB02;G03DB04;L02AB01	0.873358	0.0372376
Mirtazapine	N06AX11	Thiethylperazine	R06AD03	0.873221	0.0373098
Amitriptyline	N06AA09	Methdilazine	R06AD04	0.873081	0.0373668
Hydroxyzine	N05BB01	Methdilazine	R06AD04	0.872652	0.0375226
Methdilazine	R06AD04	Nortriptyline	N06AA10	0.872561	0.0375492
Hydrocortisone	A01AC03;A07EA02;C05AA01;D07AA02;D07AB02;D07AB11;D07AC16;D07XA01;H02AB09;S01BA02;S01CB03;S02BA01	Testosterone propionate	G03BA03	0.872286	0.037648
Fludrocortisone	H02AA02	Progesterone	G03AC06;G03DA02;G03DA03;G03DA04;L02AB02	0.872234	0.0376632
Chlorpromazine	N05AA01	Thiethylperazine	R06AD03	0.872201	0.0376784
Dienestrol	G03CB01;G03CC02	Tamoxifen	L02BA01	0.871781	0.0378341
Fludrocortisone	H02AA02	Nandrolone	A14AB01;S01XA11	0.870963	0.0381457
Oxandrolone	A14AA08	Testosterone propionate	G03BA03	0.87092	0.0381761
Mequitazine	R06AD07	Olanzapine	N05AH03	0.870783	0.0382255
Dipivefrin	S01EA02	Orciprenaline	R03AB03;R03CB03	0.870757	0.0382331
Desipramine	N06AA01	Thiethylperazine	R06AD03	0.8706	0.0383281
Alfentanil	N01AH02	Cyclizine	R06AE03;R06AE04	0.870544	0.0383547
Desogestrel	G03AC09	Fludrocortisone	H02AA02	0.870491	0.0383813
Cyclizine	R06AE03;R06AE04	Trazodone	N06AX05	0.870303	0.0384345
Cyclizine	R06AE03;R06AE04	Meperidine	N02AB02	0.869797	0.0386815
Cyclizine	R06AE03;R06AE04	Methysergide	N02CA04	0.869654	0.0387461
Mequitazine	R06AD07	Trazodone	N06AX05	0.869611	0.0387689
Benztropine	N04AC01	Mequitazine	R06AD07	0.869344	0.0388677
Methdilazine	R06AD04	Zolmitriptan	N02CC03	0.869255	0.0388981
Alfentanil	N01AH02	Methdilazine	R06AD04	0.86925	0.0389019
Allylestrenol	G03DC01	Estramustine	L01XX11	0.869063	0.0389551
Aripiprazole	N05AX12	Thiethylperazine	R06AD03	0.868979	0.0389741
Beclomethasone	A07EA07;D07AC15;R01AD01;R03BA01	Medrysone	S01BA08	0.868564	0.0391337
Estramustine	L01XX11	Testosterone	G03BA02;G03BA03;G03EK01	0.868472	0.0391679
Hydrocortisone	A01AC03;A07EA02;C05AA01;D07AA02;D07AB02;D07AB11;D07AC16;D07XA01;H02AB09;S01BA02;S01CB03;S02BA01	Norethindrone	G03AC01	0.868299	0.0392628
Methysergide	N02CA04	Thiethylperazine	R06AD03	0.868289	0.0392666
Maprotiline	N06AA21	Mequitazine	R06AD07	0.86819	0.039316
Methdilazine	R06AD04	Methotrimeprazine	N05AA02	0.86817	0.0393274
Oxandrolone	A14AA08	Progesterone	G03AC06;G03DA02;G03DA03;G03DA04;L02AB02	0.868138	0.039335
Dienestrol	G03CB01;G03CC02	Toremifene	L02BA02	0.868079	0.0393692
Prazepam	N05BA11	Thiethylperazine	R06AD03	0.868041	0.0393882
Sertraline	N06AB06	Thiethylperazine	R06AD03	0.86799	0.0394148
Protriptyline	N06AA11	Thiethylperazine	R06AD03	0.867862	0.039449
Estramustine	L01XX11	Testosterone propionate	G03BA03	0.867741	0.0395022
Aminophenazone	N02BB03	Methdilazine	R06AD04	0.867441	0.039601
Benztropine	N04AC01	Thiethylperazine	R06AD03	0.867426	0.0396048
Brompheniramine	R06AB01;R06AB06	Protriptyline	N06AA11	0.867338	0.0396352
Chlorpheniramine	R06AB02;R06AB04	Protriptyline	N06AA11	0.867315	0.0396466
Amitriptyline	N06AA09	Thiethylperazine	R06AD03	0.867199	0.0396846
Aminoglutethimide	L02BG01	Mifepristone	G03XB01	0.867192	0.0396884
Mequitazine	R06AD07	Naratriptan	N02CC02	0.866872	0.0397986
Cyclizine	R06AE03;R06AE04	Naratriptan	N02CC02	0.866823	0.0398138
Chlorprothixene	N05AF03	Thiethylperazine	R06AD03	0.866467	0.0399544
Cyclizine	R06AE03;R06AE04	Sertraline	N06AB06	0.866447	0.0399658
Methdilazine	R06AD04	Quetiapine	N05AH04	0.866348	0.0400038
Mequitazine	R06AD07	Methysergide	N02CA04	0.866317	0.0400266
Medroxyprogesterone	G03AC06;G03DA02;L02AB02	Oxandrolone	A14AA08	0.866164	0.0400798
Norethindrone	G03AC01	Prednisone	A07EA03;H02AB07;H02AB15	0.866156	0.0400874
Leuprolide	L02AE02	Raloxifene	G03XC01	0.866039	0.0401406
Allylestrenol	G03DC01	Oxandrolone	A14AA08	0.865922	0.0402052
Acetophenazine	N05AB07	Methdilazine	R06AD04	0.865907	0.0402166
Levobunolol	S01ED03	Pirbuterol	R03AC08;R03CC07	0.865815	0.040266
Brompheniramine	R06AB01;R06AB06	Desipramine	N06AA01	0.865642	0.0403154
Chlorpheniramine	R06AB02;R06AB04	Desipramine	N06AA01	0.865618	0.040342
Doxepin	N06AA12	Thiethylperazine	R06AD03	0.865597	0.0403572
Citalopram	N06AB04;N06AB10	Thiethylperazine	R06AD03	0.865145	0.0405016
Megestrol	G03AC05;G03DB02;G03DB04;L02AB01	Oxandrolone	A14AA08	0.865132	0.0405092
Methdilazine	R06AD04	Prazepam	N05BA11	0.865025	0.0405738
Citalopram	N06AB04;N06AB10	Methdilazine	R06AD04	0.864862	0.040627
Brompheniramine	R06AB01;R06AB06	Imipramine	N06AA02;N06AA03;N06AA06	0.86457	0.0407486
Chlorpheniramine	R06AB02;R06AB04	Imipramine	N06AA02;N06AA03;N06AA06	0.864538	0.04076
Cyclizine	R06AE03;R06AE04	Imipramine	N06AA02;N06AA03;N06AA06	0.864047	0.0409271
Norethindrone	G03AC01	Oxandrolone	A14AA08	0.864019	0.0409347
Mequitazine	R06AD07	Sertraline	N06AB06	0.863983	0.0409537
Methdilazine	R06AD04	Tiagabine	N03AG06	0.863807	0.0410221
Allylestrenol	G03DC01	Prednisone	A07EA03;H02AB07;H02AB15	0.86371	0.0410715
Methdilazine	R06AD04	Oxcarbazepine	N03AF02	0.863615	0.0410867
Medroxyprogesterone	G03AC06;G03DA02;L02AB02	Prednisone	A07EA03;H02AB07;H02AB15	0.863388	0.0411703
Estramustine	L01XX11	Norethindrone	G03AC01	0.863361	0.0411779
Hydrocortisone	A01AC03;A07EA02;C05AA01;D07AA02;D07AB02;D07AB11;D07AC16;D07XA01;H02AB09;S01BA02;S01CB03;S02BA01	Levonorgestrel	G02BA03;G03AC03	0.863215	0.0412615
Hydrocortisone	A01AC03;A07EA02;C05AA01;D07AA02;D07AB02;D07AB11;D07AC16;D07XA01;H02AB09;S01BA02;S01CB03;S02BA01	Norgestrel	G02BA03;G03AC03	0.863215	0.0412615
Allylestrenol	G03DC01	Leuprolide	L02AE02	0.863035	0.0413489
Levonorgestrel	G02BA03;G03AC03	Prednisone	A07EA03;H02AB07;H02AB15	0.862957	0.0413679
Norgestrel	G02BA03;G03AC03	Prednisone	A07EA03;H02AB07;H02AB15	0.862957	0.0413679
Estramustine	L01XX11	Levonorgestrel	G02BA03;G03AC03	0.862953	0.0413755
Estramustine	L01XX11	Norgestrel	G02BA03;G03AC03	0.862953	0.0413755
Cyclizine	R06AE03;R06AE04	Desipramine	N06AA01	0.862812	0.0414249
Allylestrenol	G03DC01	Hydrocortisone	A01AC03;A07EA02;C05AA01;D07AA02;D07AB02;D07AB11;D07AC16;D07XA01;H02AB09;S01BA02;S01CB03;S02BA01	0.862607	0.0414895
Ambenonium	N07AA30	Thiethylperazine	R06AD03	0.862456	0.0415655
Leuprolide	L02AE02	Levonorgestrel	G02BA03;G03AC03	0.86241	0.0415769
Leuprolide	L02AE02	Norgestrel	G02BA03;G03AC03	0.86241	0.0415769
Letrozole	L02BG04	Raloxifene	G03XC01	0.862253	0.0416643
Thiethylperazine	R06AD03	Zolmitriptan	N02CC03	0.862245	0.0416719
Levobunolol	S01ED03	Terbutaline	R03AC03;R03CC03	0.862226	0.0416833
Megestrol	G03AC05;G03DB02;G03DB04;L02AB01	Prednisone	A07EA03;H02AB07;H02AB15	0.862005	0.0417707
Azatadine	R06AX09	Dihydroergotamine	N02CA01	0.862003	0.0417745
Carbinoxamine	R06AA08	Protriptyline	N06AA11	0.861959	0.0417859
Cetirizine	R06AE07;R06AE09	Nefazodone	N06AX06	0.861842	0.0418163
Brompheniramine	R06AB01;R06AB06	Maprotiline	N06AA21	0.861815	0.0418277
Chlorpheniramine	R06AB02;R06AB04	Maprotiline	N06AA21	0.86179	0.0418391
Betaxolol	C07AB05;S01ED02	Orciprenaline	R03AB03;R03CB03	0.861643	0.0418961
Methdilazine	R06AD04	Ropinirole	N04BC04	0.861589	0.0419113
Hydrocortisone	A01AC03;A07EA02;C05AA01;D07AA02;D07AB02;D07AB11;D07AC16;D07XA01;H02AB09;S01BA02;S01CB03;S02BA01	Medroxyprogesterone	G03AC06;G03DA02;L02AB02	0.861526	0.0419341
Leuprolide	L02AE02	Testosterone	G03BA02;G03BA03;G03EK01	0.861292	0.0420367
Desogestrel	G03AC09	Leuprolide	L02AE02	0.861248	0.0420785
Alfentanil	N01AH02	Thiethylperazine	R06AD03	0.861196	0.0421013
Leuprolide	L02AE02	Norethindrone	G03AC01	0.860967	0.0421773
Mequitazine	R06AD07	Mesoridazine	N05AC03	0.860947	0.0421811
Leuprolide	L02AE02	Testosterone propionate	G03BA03	0.860905	0.0421963
Desogestrel	G03AC09	Estramustine	L01XX11	0.860862	0.0422229
Prednisone	A07EA03;H02AB07;H02AB15	Progesterone	G03AC06;G03DA02;G03DA03;G03DA04;L02AB02	0.860756	0.0422609
Beclomethasone	A07EA07;D07AC15;R01AD01;R03BA01	Fludrocortisone	H02AA02	0.860607	0.0423178
Methdilazine	R06AD04	Trifluoperazine	N05AB06	0.860574	0.0423292
Carbinoxamine	R06AA08	Desipramine	N06AA01	0.860291	0.0424356
Ethinyl estradiol	G03CA01	Nandrolone	A14AB01;S01XA11	0.860277	0.042447
Nortriptyline	N06AA10	Thiethylperazine	R06AD03	0.860189	0.0425078
Brompheniramine	R06AB01;R06AB06	Sumatriptan	N02CC01	0.860056	0.042561
Chlorpheniramine	R06AB02;R06AB04	Sumatriptan	N02CC01	0.860041	0.0425762
Hydrocortisone	A01AC03;A07EA02;C05AA01;D07AA02;D07AB02;D07AB11;D07AC16;D07XA01;H02AB09;S01BA02;S01CB03;S02BA01	Megestrol	G03AC05;G03DB02;G03DB04;L02AB01	0.860026	0.0425876
Betaxolol	C07AB05;S01ED02	Terbutaline	R03AC03;R03CC03	0.859974	0.0426218
Brompheniramine	R06AB01;R06AB06	Doxepin	N06AA12	0.859959	0.0426408
Chlorpheniramine	R06AB02;R06AB04	Doxepin	N06AA12	0.85993	0.0426636
Estrone	G03CA07;G03CC04	Nilutamide	L02BB02	0.859923	0.0426674
Estramustine	L01XX11	Yohimbine	G04BE04	0.859881	0.0426902
Methdilazine	R06AD04	Paroxetine	N06AB05	0.859865	0.0426978
Methdilazine	R06AD04	Prochlorperazine	N05AB04	0.859854	0.0427016
Metipranolol	S01ED04	Pirbuterol	R03AC08;R03CC07	0.859852	0.0427054
Cyclizine	R06AE03;R06AE04	Emedastine	S01GX06	0.859734	0.0427396
Mequitazine	R06AD07	Paroxetine	N06AB05	0.859571	0.042789
Methdilazine	R06AD04	Promazine	N05AA01;N05AA02;N05AA03;N05AA04;N05AA05	0.859562	0.0427928
Cyclizine	R06AE03;R06AE04	Remifentanil	N01AH06	0.859528	0.0428042
Mequitazine	R06AD07	Sufentanil	N01AH03	0.859522	0.042808
Estrone	G03CA07;G03CC04	Nandrolone	A14AB01;S01XA11	0.859273	0.0429182
Brompheniramine	R06AB01;R06AB06	Clomipramine	N06AA04	0.859243	0.0429372
Methdilazine	R06AD04	Phenytoin	N03AB02;N03AB04;N03AB05	0.859237	0.042941
Chlorpheniramine	R06AB02;R06AB04	Clomipramine	N06AA04	0.859206	0.0429562
Meperidine	N02AB02	Methdilazine	R06AD04	0.859202	0.0429638
Mequitazine	R06AD07	Quetiapine	N05AH04	0.859193	0.0429676
Dienestrol	G03CB01;G03CC02	Letrozole	L02BG04	0.859132	0.0430018
Hydroxyzine	N05BB01	Mequitazine	R06AD07	0.859012	0.043036
Propoxyphene	N02AC04;N02AC54;N02AC74	Thiethylperazine	R06AD03	0.858973	0.043055
Carbinoxamine	R06AA08	Imipramine	N06AA02;N06AA03;N06AA06	0.85885	0.0431082
Cyclizine	R06AE03;R06AE04	Protriptyline	N06AA11	0.858843	0.043112
Acetophenazine	N05AB07	Mequitazine	R06AD07	0.858794	0.043131
Cyclizine	R06AE03;R06AE04	Tramadol	N02AX02	0.858429	0.0432412
Levonorgestrel	G02BA03;G03AC03	Oxandrolone	A14AA08	0.858332	0.043283
Norgestrel	G02BA03;G03AC03	Oxandrolone	A14AA08	0.858332	0.043283
Meclizine	R06AE05	Nefazodone	N06AX06	0.858273	0.0433096
Exemestane	L02BG06	Oxandrolone	A14AA08	0.85826	0.0433134
Diazepam	N05BA01;N05BA17	Methdilazine	R06AD04	0.858251	0.0433172
Hydrocortisone	A01AC03;A07EA02;C05AA01;D07AA02;D07AB02;D07AB11;D07AC16;D07XA01;H02AB09;S01BA02;S01CB03;S02BA01	Progesterone	G03AC06;G03DA02;G03DA03;G03DA04;L02AB02	0.858229	0.0433362
Paroxetine	N06AB05	Thiethylperazine	R06AD03	0.858061	0.043397
Metipranolol	S01ED04	Terbutaline	R03AC03;R03CC03	0.857835	0.0434654
Methdilazine	R06AD04	Propiomazine	N05CM06	0.857768	0.0434844
Carbinoxamine	R06AA08	Maprotiline	N06AA21	0.857627	0.0435186
Carbamazepine	N03AF01	Methdilazine	R06AD04	0.857545	0.04353
Methotrimeprazine	N05AA02	Trimeprazine	D04AA10;R06AD01;R06AD02;R06AD05	0.857191	0.0436478
Desogestrel	G03AC09	Prednisone	A07EA03;H02AB07;H02AB15	0.857173	0.0436592
Azatadine	R06AX09	Ergotamine	N02CA01;N02CA02	0.857084	0.043701
Aminophenazone	N02BB03	Cyclizine	R06AE03;R06AE04	0.856993	0.043739
Alprazolam	N05BA12	Methdilazine	R06AD04	0.856895	0.0437656
Desogestrel	G03AC09	Hydrocortisone	A01AC03;A07EA02;C05AA01;D07AA02;D07AB02;D07AB11;D07AC16;D07XA01;H02AB09;S01BA02;S01CB03;S02BA01	0.85682	0.0438074
Amitriptyline	N06AA09	Cyclizine	R06AE03;R06AE04	0.856651	0.0438719
Methotrimeprazine	N05AA02	Promethazine	D04AA10;R06AD02;R06AD05	0.856199	0.0439973
Imipramine	N06AA02;N06AA03;N06AA06	Trimeprazine	D04AA10;R06AD01;R06AD02;R06AD05	0.856193	0.0440011
Ethinyl estradiol	G03CA01	Tamoxifen	L02BA01	0.85613	0.0440315
Astemizole	R06AX11	Emedastine	S01GX06	0.855933	0.0441569
Ropinirole	N04BC04	Thiethylperazine	R06AD03	0.8559	0.0441683
Cyclizine	R06AE03;R06AE04	Nortriptyline	N06AA10	0.855811	0.0441949
Mequitazine	R06AD07	Prazepam	N05BA11	0.85576	0.0442215
Anastrozole	L02BG03	Ethinyl estradiol	G03CA01	0.855628	0.0442557
Pimozide	N05AG02	Thiethylperazine	R06AD03	0.855531	0.0442975
Mometasone	D07AC13;D07XC03;R01AD09;R03BA07	Prednisone	A07EA03;H02AB07;H02AB15	0.855493	0.0443051
Hydrocortisone	A01AC03;A07EA02;C05AA01;D07AA02;D07AB02;D07AB11;D07AC16;D07XA01;H02AB09;S01BA02;S01CB03;S02BA01	Mifepristone	G03XB01	0.855482	0.0443165
Brompheniramine	R06AB01;R06AB06	Citalopram	N06AB04;N06AB10	0.855471	0.0443241
Chlorpheniramine	R06AB02;R06AB04	Citalopram	N06AB04;N06AB10	0.855428	0.0443393
Anastrozole	L02BG03	Estrone	G03CA07;G03CC04	0.855401	0.0443507
Ambenonium	N07AA30	Trimeprazine	D04AA10;R06AD01;R06AD02;R06AD05	0.855342	0.0443697
Exemestane	L02BG06	Fludrocortisone	H02AA02	0.855317	0.0443735
Loxapine	N05AH01	Methdilazine	R06AD04	0.855072	0.0444457
Beclomethasone	A07EA07;D07AC15;R01AD01;R03BA01	Paramethasone	H02AB05	0.85499	0.0444685
Brompheniramine	R06AB01;R06AB06	Proparacaine	N01BA04	0.854917	0.0444875
Chlorpheniramine	R06AB02;R06AB04	Proparacaine	N01BA04	0.854911	0.0444913
Astemizole	R06AX11	Nefazodone	N06AX06	0.854738	0.0445521
Cetirizine	R06AE07;R06AE09	Emedastine	S01GX06	0.854722	0.0445597
Estrone	G03CA07;G03CC04	Medrysone	S01BA08	0.854574	0.0446243
Cyclizine	R06AE03;R06AE04	Doxepin	N06AA12	0.854409	0.0446775
Thiethylperazine	R06AD03	Zolpidem	N05CF02	0.854214	0.0447231
Cyclizine	R06AE03;R06AE04	Hydroxyzine	N05BB01	0.854151	0.0447535
Betaxolol	C07AB05;S01ED02	Pirbuterol	R03AC08;R03CC07	0.854126	0.0447573
Ethinyl estradiol	G03CA01	Nilutamide	L02BB02	0.854063	0.0447763
Carbinoxamine	R06AA08	Doxepin	N06AA12	0.853936	0.0448371
Clomipramine	N06AA04	Cyclizine	R06AE03;R06AE04	0.853744	0.0449207
Loxapine	N05AH01	Mequitazine	R06AD07	0.853728	0.0449245
Methdilazine	R06AD04	Tacrine	N06AA18;N06DA01	0.8537	0.0449397
Desipramine	N06AA01	Trimeprazine	D04AA10;R06AD01;R06AD02;R06AD05	0.853663	0.0449511
Dienestrol	G03CB01;G03CC02	Estramustine	L01XX11	0.853637	0.0449587
Methdilazine	R06AD04	Perphenazine	N05AB03	0.85361	0.0449777
Desogestrel	G03AC09	Oxandrolone	A14AA08	0.853553	0.0450005
Methdilazine	R06AD04	Zolpidem	N05CF02	0.85336	0.0450765
Amitriptyline	N06AA09	Brompheniramine	R06AB01;R06AB06	0.853348	0.0450841
Cyclizine	R06AE03;R06AE04	Phenytoin	N03AB02;N03AB04;N03AB05	0.853332	0.0450955
Amitriptyline	N06AA09	Chlorpheniramine	R06AB02;R06AB04	0.853312	0.0451031
Aminoglutethimide	L02BG01	Testosterone	G03BA02;G03BA03;G03EK01	0.853226	0.0451259
Methdilazine	R06AD04	Tramadol	N02AX02	0.853226	0.0451297
Medrysone	S01BA08	Oxandrolone	A14AA08	0.852994	0.0452209
Ambenonium	N07AA30	Cyclizine	R06AE03;R06AE04	0.852918	0.0452703
Protriptyline	N06AA11	Trimeprazine	D04AA10;R06AD01;R06AD02;R06AD05	0.852836	0.0453349
Candicidin	G01AA04	Medrysone	S01BA08	0.852762	0.0453691
Estramustine	L01XX11	Terazosin	G04CA03	0.852753	0.0453767
Ethinyl estradiol	G03CA01	Medrysone	S01BA08	0.852726	0.0453843
Brompheniramine	R06AB01;R06AB06	Nortriptyline	N06AA10	0.852664	0.0453994
Chlorpheniramine	R06AB02;R06AB04	Nortriptyline	N06AA10	0.852635	0.0454108
Metipranolol	S01ED04	Orciprenaline	R03AB03;R03CB03	0.852611	0.0454146
Carbinoxamine	R06AA08	Clomipramine	N06AA04	0.852584	0.0454184
Clomipramine	N06AA04	Trimeprazine	D04AA10;R06AD01;R06AD02;R06AD05	0.852328	0.0454716
Anastrozole	L02BG03	Dienestrol	G03CB01;G03CC02	0.85227	0.0454906
Aminophenazone	N02BB03	Chlorpheniramine	R06AB02;R06AB04	0.852269	0.0454944
Aminophenazone	N02BB03	Brompheniramine	R06AB01;R06AB06	0.852253	0.0454982
Thiethylperazine	R06AD03	Tramadol	N02AX02	0.852159	0.0455248
Aminoglutethimide	L02BG01	Testosterone propionate	G03BA03	0.852129	0.0455286
Fosphenytoin	N03AB05	Methdilazine	R06AD04	0.852128	0.0455324
Imipramine	N06AA02;N06AA03;N06AA06	Promethazine	D04AA10;R06AD02;R06AD05	0.852121	0.0455362
Estrone	G03CA07;G03CC04	Tamoxifen	L02BA01	0.85194	0.0456236
Estradiol	G03CA01;G03CA03;L02AA02;L02AA03	Medrysone	S01BA08	0.85194	0.0456274
Azatadine	R06AX09	Pergolide	N04BC02	0.851926	0.0456312
Cetirizine	R06AE07;R06AE09	Tiagabine	N03AG06	0.851747	0.045692
Thiethylperazine	R06AD03	Venlafaxine	N06AX16;N06AX23	0.851713	0.045711
Medrysone	S01BA08	Nystatin	A07AA02;D01AA01;G01AA01	0.851608	0.045749
Diazepam	N05BA01;N05BA17	Thiethylperazine	R06AD03	0.851406	0.0458326
Cyclizine	R06AE03;R06AE04	Paroxetine	N06AB05	0.851333	0.045882
Aminoglutethimide	L02BG01	Levonorgestrel	G02BA03;G03AC03	0.851292	0.0458972
Aminoglutethimide	L02BG01	Norgestrel	G02BA03;G03AC03	0.851292	0.0458972
Aminophenazone	N02BB03	Carbinoxamine	R06AA08	0.851165	0.0459504
Chlorpromazine	N05AA01	Methdilazine	R06AD04	0.851138	0.0459618
Methdilazine	R06AD04	Tolcapone	N04BX01	0.851114	0.0459732
Clozapine	N05AH02	Methdilazine	R06AD04	0.851054	0.0459884
Brompheniramine	R06AB01;R06AB06	Zolmitriptan	N02CC03	0.851013	0.0459922
Chlorpheniramine	R06AB02;R06AB04	Zolmitriptan	N02CC03	0.850995	0.0460112
Propoxyphene	N02AC04;N02AC54;N02AC74	Trimeprazine	D04AA10;R06AD01;R06AD02;R06AD05	0.850955	0.0460264
Carbinoxamine	R06AA08	Sumatriptan	N02CC01	0.850954	0.0460302
Alfentanil	N01AH02	Mequitazine	R06AD07	0.850815	0.0460948
Mequitazine	R06AD07	Trifluoperazine	N05AB06	0.85074	0.04611
Aminoglutethimide	L02BG01	Norethindrone	G03AC01	0.850594	0.0461632
Dextromethorphan	R05DA09	Oxycodone	N02AA05	0.85052	0.0461822
Ethinyl estradiol	G03CA01	Toremifene	L02BA02	0.850468	0.0461974
Ambenonium	N07AA30	Promethazine	D04AA10;R06AD02;R06AD05	0.850333	0.0462354
Estrone	G03CA07;G03CC04	Pentostatin	L01XX08	0.850164	0.0462924
Carbinoxamine	R06AA08	Citalopram	N06AB04;N06AB10	0.850119	0.0463038
Maprotiline	N06AA21	Trimeprazine	D04AA10;R06AD01;R06AD02;R06AD05	0.850041	0.0463494
Estramustine	L01XX11	Terconazole	G01AG02	0.850039	0.0463532
Tamoxifen	L02BA01	Terconazole	G01AG02	0.850032	0.046357
Clozapine	N05AH02	Mequitazine	R06AD07	0.849761	0.0464482
Methdilazine	R06AD04	Nitrazepam	N05CD02;N05CD03	0.849735	0.046452
Methdilazine	R06AD04	Sumatriptan	N02CC01	0.849603	0.0465014
Haloperidol	N05AD01	Thiethylperazine	R06AD03	0.849487	0.0465432
Isoproterenol	C01CA02;D08AX05	Orciprenaline	R03AB03;R03CB03	0.849403	0.0465698
Mequitazine	R06AD07	Prochlorperazine	N05AB04	0.849339	0.0466192
Dihydroergotamine	N02CA01	Mequitazine	R06AD07	0.849261	0.0466496
Allylestrenol	G03DC01	Aminoglutethimide	L02BG01	0.849232	0.0466648
Methdilazine	R06AD04	Remifentanil	N01AH06	0.849216	0.0466724
Azatadine	R06AX09	Mirtazapine	N06AX11	0.849205	0.04668
Azatadine	R06AX09	Pentazocine	N02AD01	0.849196	0.0466838
Azatadine	R06AX09	Paroxetine	N06AB05	0.849143	0.0467028
Brompheniramine	R06AB01;R06AB06	Orphenadrine	M03BC01;N04AB02	0.848865	0.046794
Chlorpheniramine	R06AB02;R06AB04	Orphenadrine	M03BC01;N04AB02	0.848848	0.0467978
Cyclizine	R06AE03;R06AE04	Zolmitriptan	N02CC03	0.848825	0.046813
Clomipramine	N06AA04	Promethazine	D04AA10;R06AD02;R06AD05	0.84876	0.0468434
Emedastine	S01GX06	Zafirlukast	R03DC01	0.848689	0.046851
Mifepristone	G03XB01	Prednisone	A07EA03;H02AB07;H02AB15	0.848576	0.0469156
Desipramine	N06AA01	Promethazine	D04AA10;R06AD02;R06AD05	0.84846	0.0469611
Terconazole	G01AG02	Toremifene	L02BA02	0.848456	0.0469649
Anastrozole	L02BG03	Raloxifene	G03XC01	0.848361	0.0469877
Formoterol	R03AC13	Propranolol	C07AA05	0.848311	0.0470067
Benztropine	N04AC01	Meclizine	R06AE05	0.84828	0.0470181
Methdilazine	R06AD04	Oxazepam	N05BA04	0.848139	0.0470865
Doxepin	N06AA12	Trimeprazine	D04AA10;R06AD01;R06AD02;R06AD05	0.848065	0.0471169
Promethazine	D04AA10;R06AD02;R06AD05	Protriptyline	N06AA11	0.847949	0.0471511
Bupivacaine	N01BB01;N01BB10	Methdilazine	R06AD04	0.84789	0.0471853
Levobupivacaine	N01BB10	Methdilazine	R06AD04	0.84789	0.0471853
Cyclizine	R06AE03;R06AE04	Procyclidine	N04AA04	0.847775	0.0472271
Buprenorphine	N02AE01;N07BC01	Dextromethorphan	R05DA09	0.847636	0.0472803
Hydroxyzine	N05BB01	Meclizine	R06AE05	0.847626	0.0472841
Orciprenaline	R03AB03;R03CB03	Pindolol	C07AA03;C07AA14;C07AA17	0.847617	0.0472917
Chlorpheniramine	R06AB02;R06AB04	Selegiline	N04BD01	0.847544	0.0473373
Dextromethorphan	R05DA09	Hydromorphone	N02AA03	0.847543	0.0473411
Brompheniramine	R06AB01;R06AB06	Selegiline	N04BD01	0.847539	0.0473449
Carbinoxamine	R06AA08	Proparacaine	N01BA04	0.847479	0.0473715
Promethazine	D04AA10;R06AD02;R06AD05	Propoxyphene	N02AC04;N02AC54;N02AC74	0.847457	0.0473981
Alprazolam	N05BA12	Thiethylperazine	R06AD03	0.847457	0.0474019
Mequitazine	R06AD07	Ziprasidone	N05AE04	0.847446	0.0474095
Cetirizine	R06AE07;R06AE09	Trazodone	N06AX05	0.847407	0.0474171
Citalopram	N06AB04;N06AB10	Cyclizine	R06AE03;R06AE04	0.847376	0.0474285
Methdilazine	R06AD04	Zaleplon	N05CF03	0.847235	0.0474741
Estrone	G03CA07;G03CC04	Flutamide	L02BB01	0.847222	0.0474817
Carbinoxamine	R06AA08	Nortriptyline	N06AA10	0.847095	0.0475311
Amitriptyline	N06AA09	Carbinoxamine	R06AA08	0.847085	0.0475387
Imipramine	N06AA02;N06AA03;N06AA06	Mequitazine	R06AD07	0.847051	0.0475501
Aminoglutethimide	L02BG01	Desogestrel	G03AC09	0.847008	0.0475653
Chlorprothixene	N05AF03	Methdilazine	R06AD04	0.846888	0.0476413
Promazine	N05AA01;N05AA02;N05AA03;N05AA04;N05AA05	Trimeprazine	D04AA10;R06AD01;R06AD02;R06AD05	0.846703	0.0477021
Emedastine	S01GX06	Meclizine	R06AE05	0.846677	0.0477097
Levobunolol	S01ED03	Orciprenaline	R03AB03;R03CB03	0.846651	0.0477211
Bicalutamide	L02BB03	Raloxifene	G03XC01	0.846465	0.0478085
Brompheniramine	R06AB01;R06AB06	Sufentanil	N01AH03	0.846448	0.0478123
Chlorpheniramine	R06AB02;R06AB04	Sufentanil	N01AH03	0.846431	0.0478313
Ethinyl estradiol	G03CA01	Letrozole	L02BG04	0.846359	0.0478655
Carbinoxamine	R06AA08	Orphenadrine	M03BC01;N04AB02	0.846352	0.0478731
Ethinyl estradiol	G03CA01	Flutamide	L02BB01	0.8463	0.0478883
Promazine	N05AA01;N05AA02;N05AA03;N05AA04;N05AA05	Promethazine	D04AA10;R06AD02;R06AD05	0.846235	0.0479149
Maprotiline	N06AA21	Promethazine	D04AA10;R06AD02;R06AD05	0.846208	0.0479263
Chlorpheniramine	R06AB02;R06AB04	Prilocaine	N01BB04	0.846184	0.0479339
Brompheniramine	R06AB01;R06AB06	Prilocaine	N01BB04	0.846178	0.0479377
Estrone	G03CA07;G03CC04	Toremifene	L02BA02	0.846118	0.0479643
Ergotamine	N02CA01;N02CA02	Mequitazine	R06AD07	0.846044	0.0479947
Carbinoxamine	R06AA08	Sufentanil	N01AH03	0.845999	0.0480061
Dienestrol	G03CB01;G03CC02	Leuprolide	L02AE02	0.845871	0.0480479
Bicalutamide	L02BB03	Ethinyl estradiol	G03CA01	0.845593	0.0481695
Thiethylperazine	R06AD03	Tiagabine	N03AG06	0.845538	0.0481961
Azatadine	R06AX09	Methysergide	N02CA04	0.845431	0.0482379
Mequitazine	R06AD07	Perphenazine	N05AB03	0.845359	0.0482987
Meperidine	N02AB02	Mequitazine	R06AD07	0.845253	0.0483329
Ethinyl estradiol	G03CA01	Pentostatin	L01XX08	0.845239	0.0483405
Bupivacaine	N01BB01;N01BB10	Cyclizine	R06AE03;R06AE04	0.8452	0.0483519
Cyclizine	R06AE03;R06AE04	Levobupivacaine	N01BB10	0.8452	0.0483519
Methdilazine	R06AD04	Midazolam	N05CD08	0.845062	0.0484279
Desipramine	N06AA01	Mequitazine	R06AD07	0.844944	0.0484696
Mifepristone	G03XB01	Pentostatin	L01XX08	0.844782	0.0485304
Cetirizine	R06AE07;R06AE09	Maprotiline	N06AA21	0.844668	0.0485836
Doxepin	N06AA12	Promethazine	D04AA10;R06AD02;R06AD05	0.844641	0.048595
Cyclizine	R06AE03;R06AE04	Prazepam	N05BA11	0.844619	0.0486102
Cyclizine	R06AE03;R06AE04	Oxcarbazepine	N03AF02	0.844581	0.0486216
Bicalutamide	L02BB03	Estrone	G03CA07;G03CC04	0.844562	0.0486406
Mifepristone	G03XB01	Nilutamide	L02BB02	0.844489	0.0486672
Methdilazine	R06AD04	Ziprasidone	N05AE04	0.844461	0.0486824
Exemestane	L02BG06	Prednisone	A07EA03;H02AB07;H02AB15	0.844435	0.0486862
Brompheniramine	R06AB01;R06AB06	Nefazodone	N06AX06	0.843881	0.0488724
Estrone	G03CA07;G03CC04	Letrozole	L02BG04	0.843872	0.0488762
Neostigmine	N07AA01;S01EB06	Phenylpropanolamine	R01BA01	0.84385	0.0488838
Chlorpheniramine	R06AB02;R06AB04	Nefazodone	N06AX06	0.84385	0.0488876
Meclizine	R06AE05	Sufentanil	N01AH03	0.843619	0.0489598
Cyclizine	R06AE03;R06AE04	Methylphenidate	N06BA04	0.843539	0.0489978
Phenylpropanolamine	R01BA01	Procaine	C01BA02;C05AD05;D04AB03;J01CE09;N01BA02;N01BA04;S01HA02;S01HA05	0.84347	0.0490206
Clomipramine	N06AA04	Mequitazine	R06AD07	0.843406	0.0490396
Mequitazine	R06AD07	Tramadol	N02AX02	0.843351	0.0490472
Carbinoxamine	R06AA08	Zolmitriptan	N02CC03	0.843244	0.04907
Bicalutamide	L02BB03	Dienestrol	G03CB01;G03CC02	0.843161	0.0490852
Hydrocodone	R05DA03	Hydromorphone	N02AA03	0.843078	0.0491118
Carbinoxamine	R06AA08	Nefazodone	N06AX06	0.843054	0.0491232
Brompheniramine	R06AB01;R06AB06	Ropinirole	N04BC04	0.84301	0.0491384
Chlorpheniramine	R06AB02;R06AB04	Ropinirole	N04BC04	0.843007	0.0491422
Cyclopentolate	S01FA04	Zafirlukast	R03DC01	0.842922	0.0491688
Fludrocortisone	H02AA02	Nystatin	A07AA02;D01AA01;G01AA01	0.842889	0.0491802
Procyclidine	N04AA04	Thiethylperazine	R06AD03	0.842849	0.0492068
Nilutamide	L02BB02	Testosterone	G03BA02;G03BA03;G03EK01	0.842682	0.04926
Exemestane	L02BG06	Nystatin	A07AA02;D01AA01;G01AA01	0.842639	0.0492714
Mequitazine	R06AD07	Procyclidine	N04AA04	0.842505	0.0493246
Mequitazine	R06AD07	Tiagabine	N03AG06	0.842478	0.0493436
Midazolam	N05CD08	Thiethylperazine	R06AD03	0.842477	0.0493474
Amitriptyline	N06AA09	Trimeprazine	D04AA10;R06AD01;R06AD02;R06AD05	0.842442	0.0493664
Brompheniramine	R06AB01;R06AB06	Fluvoxamine	N06AB08	0.842429	0.0493702
Chlorpheniramine	R06AB02;R06AB04	Fluvoxamine	N06AB08	0.842417	0.049374
Mequitazine	R06AD07	Protriptyline	N06AA11	0.84227	0.04945
Ambenonium	N07AA30	Cetirizine	R06AE07;R06AE09	0.842238	0.0494576
Cetirizine	R06AE07;R06AE09	Propoxyphene	N02AC04;N02AC54;N02AC74	0.842223	0.049469
Candicidin	G01AA04	Exemestane	L02BG06	0.842204	0.0494842
Dextromethorphan	R05DA09	Dezocine	N02AX03	0.842129	0.0495032
Methdilazine	R06AD04	Ropivacaine	N01BB09	0.842126	0.049507
Cyclizine	R06AE03;R06AE04	Tiagabine	N03AG06	0.842018	0.0495374
Methdilazine	R06AD04	Selegiline	N04BD01	0.841796	0.0496134
Cyclizine	R06AE03;R06AE04	Fosphenytoin	N03AB05	0.841767	0.049621
Cetirizine	R06AE07;R06AE09	Hydroxyzine	N05BB01	0.841719	0.0496362
Dinoprostone	G02AD02	Exemestane	L02BG06	0.841652	0.0496628
Thiethylperazine	R06AD03	Zaleplon	N05CF03	0.841452	0.0497578
Betaxolol	C07AB05;S01ED02	Formoterol	R03AC13	0.841242	0.0498528
Meclizine	R06AE05	Trazodone	N06AX05	0.84113	0.0498984
Cyclizine	R06AE03;R06AE04	Ropivacaine	N01BB09	0.840817	0.05
