# Supplementary material for: Network-Based Relating Pharmacological and Genomic Spaces for Drug Target Identification
Source: PLoS One. 2010 Jul 26;5(7):e11764. doi: 10.1371/journal.pone.0011764 (PMC2909904; doi:10.1371/journal.pone.0011764)
Supplement: Table S2 — Drug indexes for the comparison of drug therapeutic similarity and activity resemblance. (0.06 MB XLS) [file pone.0011764.s003.xls]

## Sheet: Table S2
Drug Index
Levonorgestrel
Norgestrel
Norethindrone
Desogestrel
Allylestrenol
Testosterone
Testosterone propionate
Mifepristone
Exemestane
Medroxyprogesterone
Megestrol
Progesterone
Estradiol
Estrone
Ethinyl estradiol
Candicidin
Dinoprostone
Acetohydroxamic acid
Butoconazole
Ritodrine
Tamsulosin
Tolterodine
Phenazopyridine
Dienestrol
Raloxifene
Diethylstilbestrol
Ergonovine
Terazosin
Yohimbine
Furazolidone
Flavoxate
Sildenafil
Terconazole
Oxybutynin
Papaverine
Clotrimazole
Econazole
Tioconazole
Oxiconazole
Aminoglutethimide
Bicalutamide
Flutamide
Nilutamide
Anastrozole
Letrozole
Tamoxifen
Toremifene
Leuprolide
Leflunomide
Procarbazine
Amsacrine
Mitoxantrone
Topotecan
Masoprocol
Bleomycin
Dactinomycin
Daunorubicin
Doxorubicin
Epirubicin
Etoposide
Teniposide
Docetaxel
Paclitaxel
Vinblastine
Vincristine
Capecitabine
Cytarabine
Gemcitabine
Pentostatin
Estramustine
Mycophenolate mofetil
Pipobroman
Thalidomide
Fluorouracil
Mercaptopurine
Thioguanine
Methotrexate
Raltitrexed
Cyclosporine
Mitomycin
Sirolimus
Tacrolimus
Tretinoin
Cisplatin
Hydroxyurea
Interferon beta-1b
Celecoxib
Mechlorethamine
Amphotericin b
Natamycin
Nystatin
Clindamycin
Beclomethasone
Mometasone
Hydrocortisone
Prednisolone
Fludrocortisone
Paramethasone
Prednisone
Medrysone
Nandrolone
Oxandrolone
Calcidiol
Cholecalciferol
Dihydrotachysterol
Ergocalciferol
Paricalcitol
Calcitriol
Ursodeoxycholic acid
Vitamin a
Dicyclomine
Diethylcarbamazine
Praziquantel
Piperazine
Naloxone
Aminolevulinic acid
Etanercept
Alprostadil
Norepinephrine
Ibuprofen
Naproxen
Chloramphenicol
Miconazole
Griseofulvin
Podofilox
Dimethyl sulfoxide
Menthol
N-acetyl-d-glucosamine
Pancuronium
Vecuronium
Pipecuronium
Calcium chloride
Lindane
Digitoxin
Digoxin
Isosorbide mononitrate
Mecamylamine
Eplerenone
Spironolactone
Isosorbide dinitrate
Lovastatin
Pravastatin
Perindopril
Carbimazole
Propylthiouracil
Levothyroxine
Liothyronine
Cosyntropin
Salmon calcitonin
Nafarelin
Octreotide
Oxytocin
Gonadorelin
Sermorelin
Corticotropin
Vasopressin
Glucagon recombinant
Abacavir
Didanosine
Emtricitabine
Lamivudine
Zalcitabine
Stavudine
Zidovudine
Vidarabine
Amoxicillin
Cefadroxil
Cefprozil
Carbenicillin
Penicillin v
Cefaclor
Cephalexin
Loracarbef
Cefalotin
Cefoxitin
Cefuroxime
Cefonicid
Ceforanide
Ceftazidime
Aztreonam
Cefdinir
Ceftizoxime
Cefotaxime
Cefotiam
Ceftriaxone
Cefazolin
Cefmetazole
Cefotetan
Cefixime
Ceftibuten
Azlocillin
Mezlocillin
Piperacillin
Hetacillin
Cloxacillin
Dicloxacillin
Flucloxacillin
Oxacillin
Cefoperazone
Cefpiramide
Cefepime
Cefradine
Ampicillin
Penicillin g
Cefmenoxime
Daptomycin
Micafungin
Telithromycin
Fosfomycin
Oseltamivir
Zanamivir
Aciclovir
Penciclovir
Cidofovir
Aminosalicylic acid
Dapsone
Sulfamethoxazole
Sulfisoxazole
Ethionamide
Isoniazid
Pyrazinamide
Trimethoprim
Valaciclovir
Sulfadiazine
Sulfanilamide
Sulfamethizole
Amprenavir
Indinavir
Nelfinavir
Delavirdine
Nevirapine
Clofazimine
Voriconazole
Ritonavir
Efavirenz
Linezolid
Cinoxacin
Nalidixic acid
Ciprofloxacin
Gatifloxacin
Levofloxacin
Ofloxacin
Lomefloxacin
Norfloxacin
Moxifloxacin
Enoxacin
Grepafloxacin
Sparfloxacin
Trovafloxacin
Amikacin
Tobramycin
Kanamycin
Streptomycin
Neomycin
Colistin
Polymyxin b sulfate
Vancomycin
Azithromycin
Roxithromycin
Clarithromycin
Josamycin
Rifabutin
Rifampin
Rifapentine
Capreomycin
Cycloserine
Erythromycin
Gentamicin
Netilmicin
Spectinomycin
Rimantadine
Demeclocycline
Tigecycline
Doxycycline
Minocycline
Oxytetracycline
Tetracycline
Ethambutol
Malathion
Mupirocin
Ivermectin
Ethanol
Inulin
Acarbose
Lactulose
Miglitol
Sucralfate
Biotin
Vitamin c
Cysteamine
L-glutamic acid
L-carnitine
Mannitol
Metformin
Insulin recombinant
Aluminium
Bismuth
Magnesium oxide
Zinc
Iron
Lithium
Amifostine
Deferoxamine
Gadodiamide
Glutathione
Aminocaproic acid
L-arginine
L-lysine
L-glutamine
Glycine
L-aspartic acid
L-cysteine
L-methionine
Succimer
Azelaic acid
L-ornithine
Vigabatrin
Penicillamine
Ardeparin
Enoxaparin
Heparin
Epoprostenol
Cyanocobalamin
Hydroxocobalamin
Coagulation factor ix
Argatroban
Tirofiban
Phenindione
Warfarin
Ticlopidine
Folic acid
Chlorhexidine
Acebutolol
Bisoprolol
Esmolol
Metoprolol
Practolol
Sotalol
Pindolol
Propranolol
Carvedilol
Dobutamine
Labetalol
Dopamine
Metaraminol
Methoxamine
Midodrine
Mephentermine
Mexiletine
Tocainide
Procainamide
Milrinone
Amiodarone
Disopyramide
Propafenone
Dibucaine
Bepridil
Phenoxybenzamine
Diltiazem
Nicardipine
Verapamil
Encainide
Dofetilide
Ibutilide
Flecainide
Amlodipine
Nifedipine
Nitrendipine
Nimodipine
Nisoldipine
Pentoxifylline
Benazepril
Quinapril
Moexipril
Enalapril
Candesartan
Telmisartan
Eprosartan
Losartan
Fosinopril
Remikiren
Irbesartan
Atorvastatin
Fluvastatin
Clofibrate
Fenofibrate
Probucol
Amrinone
Methyldopa
Guanfacine
Hydralazine
Niacin
Adenosine
Ajmaline
Quinidine
Deserpidine
Rescinnamine
Reserpine
Doxazosin
Prazosin
Trimethaphan
Ergoloid mesylate
Bethanidine
Amiloride
Bendroflumethiazide
Chlorothiazide
Hydroflumethiazide
Trichlormethiazide
Methyclothiazide
Polythiazide
Cyclothiazide
Quinethazone
Diazoxide
Benzocaine
Procaine
Nicotine
Phentermine
Betaxolol
Carteolol
Timolol
Dipivefrin
Metipranolol
Levobunolol
Epinephrine
Phenylephrine
Isoproterenol
Orciprenaline
Terbutaline
Pirbuterol
Ephedrine
Phenylpropanolamine
Dyphylline
Theophylline
Theobromine
Colestipol
Icosapent
Creatine
Nitroglycerin
Nitroprusside
Nitrofurazone
Acetaminophen
Aminophenazone
Caffeine
Entacapone
Tolcapone
Alfentanil
Sufentanil
Remifentanil
Bupivacaine
Levobupivacaine
Ropivacaine
Mepivacaine
Ketamine
Dyclonine
Meperidine
Methylphenidate
Methysergide
Tramadol
Venlafaxine
Naratriptan
Zolmitriptan
Sumatriptan
Pergolide
Ropinirole
Ambenonium
Methadone
Propoxyphene
Bupropion
Pyridostigmine
Rivastigmine
Selegiline
Etomidate
Prilocaine
Proparacaine
Propofol
Ethotoin
Methylphenobarbital
Phenobarbital
Primidone
Phensuximide
Glutethimide
Acetophenazine
Quetiapine
Perphenazine
Prochlorperazine
Trifluoperazine
Mesoridazine
Aripiprazole
Ziprasidone
Clozapine
Loxapine
Olanzapine
Haloperidol
Hydroxyzine
Pimozide
Alprazolam
Diazepam
Midazolam
Oxazepam
Nitrazepam
Prazepam
Quazepam
Dexmedetomidine
Zaleplon
Zolpidem
Chlorpromazine
Chlorprothixene
Promazine
Methotrimeprazine
Propiomazine
Heptabarbital
Amitriptyline
Doxepin
Nortriptyline
Clomipramine
Desipramine
Protriptyline
Imipramine
Maprotiline
Citalopram
Mirtazapine
Sertraline
Nefazodone
Trazodone
Tacrine
Benztropine
Carbamazepine
Oxcarbazepine
Fosphenytoin
Phenytoin
Tiagabine
Paroxetine
Amphetamine
Dextroamphetamine
Phenelzine
Tranylcypromine
Felbamate
Phenacemide
Zonisamide
Fluvoxamine
Riluzole
L-tryptophan
Levodopa
Orphenadrine
Melatonin
Atropine
Cocaine
Neostigmine
Pilocarpine
Amobarbital
Aprobarbital
Pentobarbital
Methohexital
Thiopental
Ethosuximide
Paramethadione
Levetiracetam
Topiramate
Bethanechol
Disulfiram
Ethchlorvynol
Aspirin
Diflunisal
Salicyclic acid
Astemizole
Buclizine
Meclizine
Fexofenadine
Terfenadine
Cetirizine
Azatadine
Cyclizine
Mequitazine
Methdilazine
Thiethylperazine
Montelukast
Zafirlukast
Brompheniramine
Chlorpheniramine
Carbinoxamine
Promethazine
Trimeprazine
Tripelennamine
Formoterol
Salmeterol
Ipratropium
Amantadine
Memantine
Hexobarbital
Biperiden
Trihexyphenidyl
Procyclidine
Buspirone
Dihydroergotamine
Ergotamine
Buprenorphine
Hydromorphone
Oxycodone
Nalbuphine
Naltrexone
Codeine
Dezocine
Pentazocine
Galantamine
Bromocriptine
Cabergoline
Dextromethorphan
Hydrocodone
Morphine
Choline
Desflurane
Isoflurane
Enflurane
Sevoflurane
Halothane
Methoxyflurane
Albendazole
Chloroquine
Primaquine
Trimetrexate
Amodiaquine
Halofantrine
Pentamidine
Proguanil
Pyrimethamine
Oxamniquine
Levamisole
Mefloquine
Butenafine
Naftifine
Terbinafine
Monobenzone
Chlorphenesin
Hexachlorophene
Methoxsalen
Proflavine
Tazarotene
Acetazolamide
Methazolamide
Brinzolamide
Dorzolamide
Dichlorphenamide
Apraclonidine
Brimonidine
Oxymetazoline
Azelastine
Emedastine
Cyclopentolate
Physostigmine
Cromoglicate
Nedocromil
Olopatadine
Flumazenil
Metyrapone
Pralidoxime
Fomepizole
Acetohexamide
Glimepiride
Nateglinide
Dolasetron
Granisetron
Marinol
Oxyphencyclimine
Sibutramine
Tridihexethyl
Cisapride
Ondansetron
Pirenzepine
Glibenclamide
Repaglinide
Pioglitazone
Methantheline
Propantheline
Omeprazole
Pantoprazole
Rabeprazole
Loperamide
Diethylpropion
Metoclopramide
Nizatidine
Phenformin
Tolbutamide
Olsalazine
Sulfasalazine
Pyridoxal
Pyridoxal phosphate
Pyridoxine
Riboflavin
Thiamine
Vitamin e
Alendronate
Pamidronate
Etidronic acid
Risedronate
Tiludronate
Carisoprodol
Succinylcholine
Atracurium
Doxacurium
Mivacurium
Chlorzoxazone
Tizanidine
Dantrolene
Ketoprofen
Suprofen
Tolmetin
Meclofenamic acid
Mefenamic acid
Oxaprozin
Meloxicam
Phenylbutazone
Sulfinpyrazone
Sulindac
Probenecid
Ketorolac
Piroxicam
Cyclobenzaprine
Diclofenac
Indomethacin
Tolazoline
Colchicine
Quinine
Botulinum toxin type a
Bacitracin
Nitric oxide
Collagenase
